# Supplementary material for: Progression Risk in Cancer Patients with HIV Compared with Cancer Patients Without HIV
Source: Clin Infect Dis. 2026 Mar 9;82(6):e1262–5. doi: 10.1093/cid/ciag170 (PMC13341250; doi:10.1093/cid/ciag170)
Supplement: ciag170_Supplementary_Data [file ciag170_supplementary_data.zip]

Archive with 2 entries (2 files):
- SupTable_1_pub_revised_3.xlsx
- SupTable_2_sites_pub_revised_3.xlsx
