# Supplementary material for: Progression Risk in Cancer Patients with HIV Compared with Cancer Patients Without HIV
Source: Clin Infect Dis. 2026 Mar 9;82(6):e1262–5. doi: 10.1093/cid/ciag170 (PMC13341250; doi:10.1093/cid/ciag170)
Supplement: ciag170_Supplementary_Data [file ciag170_supplementary_data.zip › SupTable_1_pub_revised_3.xlsx]

## Sheet: table_1
Supplemental Table 1: Demographic and clinical characteristics of cancer patients with (PWH) and without (PWoH) HIV in Flatiron Health (1996-2021).
	PWoHa	PWHb	Overall
	(N=96682)	(N=177)	(N=96859)
Gender
Female	52749 (54.6%)	54 (30.5%)	52803 (54.5%)
Male	43928 (45.4%)	122 (68.9%)	44050 (45.5%)
Missing	5 (0.0%)	1 (0.6%)	6 (0.0%)
Age at Diagnosis
Mean (SD)	65.3 (11.0)	58.9 (8.08)	65.3 (11.0)
Median [Min, Max]	67.0 [18.0, 85.0]	58.0 [38.0, 80.0]	67.0 [18.0, 85.0]
Race
White	65022 (67.3%)	69 (39.0%)	65091 (67.2%)
Black/African American	9137 (9.5%)	67 (37.9%)	9204 (9.5%)
Other	13186 (13.6%)	22 (12.4%)	13208 (13.6%)
Missing	9337 (9.7%)	19 (10.7%)	9356 (9.7%)
Ethnicity
Hispanic or Latino	5015 (5.2%)	18 (10.2%)	5033 (5.2%)
Missing	91667 (94.8%)	159 (89.8%)	91826 (94.8%)
Smoking History
No/missing	43365 (44.9%)	67 (37.9%)	43432 (44.8%)
Yes	53317 (55.1%)	110 (62.1%)	53427 (55.2%)
Group Stage
I/II	3233 (3.3%)	4 (2.3%)	3237 (3.3%)
III	2547 (2.6%)	1 (0.6%)	2548 (2.6%)
IV	86329 (89.3%)	162 (91.5%)	86491 (89.3%)
Unknown/Other	4573 (4.7%)	10 (5.6%)	4583 (4.7%)
Cancer Site
Gastric	7255 (7.5%)	18 (10.2%)	7273 (7.5%)
Hepatocellular Carcinoma	2858 (3.0%)	24 (13.6%)	2882 (3.0%)
Melanoma	1935 (2.0%)	1 (0.6%)	1936 (2.0%)
Metastatic Breast	19809 (20.5%)	15 (8.5%)	19824 (20.5%)
Metastatic Renal Cell Carcinoma	4369 (4.5%)	5 (2.8%)	4374 (4.5%)
Multiple Myeloma	7934 (8.2%)	13 (7.3%)	7947 (8.2%)
Non-Small Cell Lung Cancer	46719 (48.3%)	87 (49.2%)	46806 (48.3%)
Small Cell Lung Cancer	5803 (6.0%)	14 (7.9%)	5817 (6.0%)
Progression Event
None	39433 (40.8%)	75 (42.4%)	39508 (40.8%)
Progression	57249 (59.2%)	102 (57.6%)	57351 (59.2%)
Months to Progression (among patients who progressed*)
Mean (SD)	23.7 (35.4)	15.3 (17.3)	23.7 (35.4)
Median [Min, Max]	10.0 [0, 299]	8.00 [1.00, 97.0]	10.0 [0, 299]
Vital Status
Alive	34467 (35.6%)	66 (37.3%)	34533 (35.7%)
Dead	62215 (64.4%)	111 (62.7%)	62326 (64.3%)
Months to Death (among patients who died*)
Mean (SD)	28.0 (35.9)	16.9 (17.1)	28.0 (35.9)
Median [Min, Max]	15.0 [0, 299]	12.0 [0, 104]	15.0 [0, 299]
aPWoH = People without HIV
bPWH = People with HIV
*Median survival times (i.e., time to 50% event rate for the entire study group) are included in Results text)
