# Supplementary material for: Progression Risk in Cancer Patients with HIV Compared with Cancer Patients Without HIV
Source: Clin Infect Dis. 2026 Mar 9;82(6):e1262–5. doi: 10.1093/cid/ciag170 (PMC13341250; doi:10.1093/cid/ciag170)
Supplement: ciag170_Supplementary_Data [file ciag170_supplementary_data.zip › SupTable_2_sites_pub_revised_3.xlsx]

## Sheet: table_1_sites
Supplemental Table 2: Clinical characteristics and adjusted hazard ratios by cancer site for patients with and without HIV, specific to cancer sites with at least 10 PWH.
	Gastric		Hepatocellular Carcinoma		Metastatic Breast		Multiple Myeloma		NSCLC
	PWoH	PWH	PWoH	PWH	PWoH	PWH	PWoH	PWH	PWoH	PWH
	(N=7255)	(N=18)	(N=2858)	(N=24)	(N=19809)	(N=15)	(N=7934)	(N=13)	(N=46719)	(N=87)
Treatment Category
Systemic*	6734 (92.8%)	18 (100%)	1796 (62.8%)	14 (58.3%)	19809 (100%)	15 (100%)	7923 (99.9%)	13 (100%)	46719 (100%)	87 (100%)
Non-systemic†	521 (7.2%)	0 (0%)	1062 (37.2%)	10 (41.7%)	0 (0%)	0 (0%)	11 (0.1%)	0 (0%)	0 (0%)	0 (0%)
Progression Event
None	3085 (42.5%)	9 (50.0%)	1312 (45.9%)	11 (45.8%)	6813 (34.4%)	5 (33.3%)	5183 (65.3%)	9 (69.2%)	18455 (39.5%)	35 (40.2%)
Progression	4170 (57.5%)	9 (50.0%)	1546 (54.1%)	13 (54.2%)	12996 (65.6%)	10 (66.7%)	2751 (34.7%)	4 (30.8%)	28264 (60.5%)	52 (59.8%)
Months to Progression
Mean (SD)	11.6 (12.7)	9.44 (6.09)	11.9 (12.9)	10.6 (13.1)	56.2 (53.9)	34.9 (21.5)	18.6 (17.7)	10.0 (6.58)	14.9 (20.2)	16.1 (18.9)
Median [Min, Max]	8.00 [1.00, 132]	8.00 [2.00, 22.0]	7.00 [1.00, 115]	5.00 [1.00, 45.0]	37.0 [0, 290]	32.0 [10.0, 79.0]	13.0 [0, 110]	10.0 [3.00, 17.0]	8.00 [0, 264]	8.00 [1.00, 97.0]
Vital Status
Alive	2064 (28.4%)	5 (27.8%)	814 (28.5%)	8 (33.3%)	8815 (44.5%)	8 (53.3%)	4802 (60.5%)	>7	13912 (29.8%)	29 (33.3%)
Dead	5191 (71.6%)	13 (72.2%)	2044 (71.5%)	16 (66.7%)	10994 (55.5%)	7 (46.7%)	3132 (39.5%)	<=5	32807 (70.2%)	58 (66.7%)
Months to Death
Mean (SD)	16.9 (16.6)	13.3 (9.17)	15.5 (16.4)	7.63 (5.85)	66.8 (55.6)	43.0 (18.6)	27.7 (23.7)	12.0 (2.83)	20.4 (23.7)	17.6 (18.1)
Median [Min, Max]	12.0 [0, 167]	10.0 [1.00, 31.0]	10.0 [0, 115]	6.00 [2.00, 21.0]	50.0 [0, 299]	43.0 [21.0, 65.0]	22.0 [1.00, 116]	12.0 [10.0, 14.0]	13.0 [0, 286]	12.0 [1.00, 104]
Progression Risk; Adjusted Hazard Ratio (CI)	-	1.13 (0.59 - 2.18)	-	0.89 (0.50 - 1.56)	-	1.45 (0.78 - 1.20)	-	3.11 (1.16 - 8.32)	-	0.96 (0.73 - 1.28)
Progression and Death Combined Risk; Adjusted Hazard Ratio (CI)	-	1.23 (0.73 - 2.08)	-	1.08 (0.70 - 1.67)	-	1.47 (0.84 - 2.60)	-	0.80 (0.33 - 1.93)	-	0.99 (0.78 - 1.26)
* Systemic therapies include: oral drugs, chemotherapy, antineoplastics, and other systemic treatments.
† Non-systemic therapies include: surgery, radiation, transplants, and other local treatments.
PWH = People with HIV, PWoH = People without HIV, NSCLC = non-small cell lung cancer, SD = standard deviation; CI = 95% confidence interval
